# Supplementary material for: Heterogeneous side effects of cortical inactivation in behaving animals
Source: eLife. 2021 Sep 10;10:e66400. doi: 10.7554/eLife.66400 (PMC8457825; doi:10.7554/eLife.66400)
Supplement: Source data 1. [file elife-66400-supp1.zip]

Archive with 4 entries (4 files):
- Figure1_source_data.xlsx
- Figure2_source_data.xlsx
- Figure3_source_data.xlsx
- Figure5_source_data.xlsx
